# Supplementary material for: The Arabidopsis Wall Associated Kinase-Like 10 Gene Encodes a Functional Guanylyl Cyclase and Is Co-Expressed with Pathogen Defense Related Genes
Source: PLoS One. 2010 Jan 26;5(1):e8904. doi: 10.1371/journal.pone.0008904 (PMC2811198; doi:10.1371/journal.pone.0008904)
Supplement: Table S1 — Extended list of top 100 Arabidopsis genes co-expressed with AtWAKL10 (At1G79680). (0.06 MB XLS) [file pone.0008904.s001.xls]

## Sheet: Sheet1
TABLE S1: Extended list of top 100 Arabidopsis genes co-expressed with AtWAKL10 (At1G79680).
Rank	Gene ID	r-value	Description
1	AT5G65600	0.91346	similar to lectin protein kinase
2	AT4G21390	0.906769	similar to S-locus lectin protein kinase family protein
3	AT3G21230	0.895228	Identical to 4-coumarate--CoA ligase 4 (4CL4)
4	AT4G11170	0.894003	Identical to Putative disease resistance protein (TIR-NBS-LRR class)
5	AT5G67340	0.893473	similar to binding / ubiquitin-protein ligase
6	AT1G26380	0.877434	similar to FAD-binding domain-containing protein [Arabidopsis thaliana] (TAIR:AT1G26410.1)
7	AT1G57650	0.869241	similar to disease resistance protein (TIR-NBS-LRR class),
8	AT2G35980	0.867567	similar to NHL2 (NDR1/HIN1-like 2) [Arabidopsis thaliana] (TAIR:AT3G11650.1)
9	AT3G09410	0.867323	similar to pectinacetylesterase family protein [Arabidopsis thaliana] (TAIR:AT5G23870.3)
10	AT1G15520	0.865685	Identical to Pleiotropic drug resistance protein 12 (PDR12)
11	AT1G61560	0.864793	Identical to MLO-like protein 6 (MLO6)
12	AT3G11840	0.861783	similar to U-box domain-containing protein contains InterPro domain Zinc finger, RING/FYVE/PHD-type
13	AT1G19180	0.861657	JASMONATE-ZIM-DOMAIN PROTEIN (JAZ) 1
14	AT1G76070	0.861135	Identical to Uncharacterized protein At1g76070
15	AT3G26830	0.859148	PAD3 Identical to Cytochrome P450 71B15 (CYP71B15)
16	AT3G43250	0.858382	similar to cell cycle control protein-related
17	AT1G51890	0.857623	similar to leucine-rich repeat protein kinase, putative
18	AT4G25030	0.856507	similar to unknown protein [Arabidopsis thaliana] (TAIR:AT5G45410.2)
19	AT3G63380	0.856198	Identical to Putative calcium-transporting ATPase 12, plasma membrane-type (ACA12)
20	AT1G28190	0.854836	similar to unknown protein [Arabidopsis thaliana] (TAIR:AT5G12340.1)
21	AT3G53600	0.853972	similar to zinc finger (C2H2 type) family protein (ZAT11)
22	AT5G67080	0.852084	similar to MAPKKK20 (Mitogen-activated protein kinase kinase kinase 20)
23	AT1G77500	0.849813	similar to unknown protein
24	AT5G48400	0.848346	Identical to Glutamate receptor 1.2 precursor (GLR1.2)
25	AT4G17500	0.844821	Identical to Ethylene-responsive transcription factor 1A (ERF1A)
26	AT5G64890	0.844406	Identical to Elicitor peptide 2 precursor (PEP2)
27	AT1G66090	0.84321	similar to disease resistance protein (TIR-NBS-LRR class)
28	AT1G71100	0.841799	similar to ribose-5-phosphate isomerase
29	AT1G74360	0.841395	similar to BRL2 (BRI1-LIKE 2), ATP binding / protein serine/threonine kinase
30	AT4G39030	0.84101	Identical to Enhanced disease susceptibility 5 (EDS5) [
31	AT1G29690	0.84062	CAD1, CONSTITUTIVELY ACTIVATED CELL DEATH 1
32	AT4G11370	0.837201	Identical to RING-H2 zinc finger protein RHA1a (RHA1A)
33	AT1G26420	0.8339	similar to FAD-binding domain-containing protein
34	AT2G18690	0.833698	similar to unknown protein
35	AT3G25780	0.830319	Identical to Allene oxide cyclase 3, chloroplast precursor (AOC3)
36	AT1G22400	0.82867	Identical to Cytokinin-O-glucosyltransferase 2 (UGT85A1)
37	AT2G15390	0.828493	Identical to Probable fucosyltransferase 4 (FUT4) [
38	AT3G52400	0.828436	Identical to Syntaxin-122 (SYP122)
39	AT1G57630	0.824739	similar to disease resistance protein (TIR-NBS-LRR class)
40	AT5G26920	0.824655	calmodulin-binding protein (CBP) 60g
41	AT5G38710	0.824356	similar to ERD5 (EARLY RESPONSIVE TO DEHYDRATION 5), proline dehydrogenase
42	AT5G12340	0.822803	similar to unknown protein
43	AT3G45060	0.821485	High-affinity nitrate transporter 2.6 (NRT2.6)
44	AT4G18170	0.819587	Identical to Probable WRKY transcription factor 28 (WRKY28)
45	AT5G05730	0.819334	Identical to Anthranilate synthase component I-1, chloroplast precursor (ASA1)
46	AT2G32140	0.81882	similar to ATPP2-A5 [Arabidopsis thaliana] (TAIR:AT1G65390.2);
47	AT5G44990	0.818644	similar to unknown protein
48	AT4G34390	0.81578	similar to XLG1 (EXTRA-LARGE G-PROTEIN 1), signal transducer
49	AT3G09010	0.815248	similar to protein kinase family protein
50	AT4G33430	0.810421	Identical to BRASSINOSTEROID INSENSITIVE 1-associated receptor kinase 1 precursor (BAK1)
51	AT1G74710	0.810118	Identical to Isochorismate synthase 1 (ICS1)
52	AT3G14050	0.80895	similar to RSH3 (RELA/SPOT HOMOLOG 3)
53	AT1G16670	0.808507	similar to protein kinase family protein
54	AT2G29460	0.807948	similar to ATGSTU1 (GLUTATHIONE S-TRANSFERASE 19),
55	AT2G25735	0.807286	expressed protein
56	AT5G44390	0.806774	similar to FAD-binding domain-containing protein
57	AT4G36030	0.806653	similar to armadillo/beta-catenin repeat family protein
58	AT3G13950	0.805824	similar to unknown protein
59	AT2G16900	0.803063	similar to unknown protein
60	AT5G14700	0.803006	similar to cinnamoyl-CoA reductase-related
61	AT1G10585	0.802867	similar to transcription regulator
62	AT2G29470	0.802841	similar to ATGSTU4 (GLUTATHIONE S-TRANSFERASE 22),
63	AT1G07590	0.802598	similar to DNA binding
64	AT1G73080	0.800371	similar to leucine-rich repeat transmembrane protein kinase
65	AT2G04400	0.799369	Identical to Indole-3-glycerol phosphate synthase, chloroplast precursor
66	AT5G47730	0.799242	similar to SEC14 cytosolic factor (SEC14) / phosphoglyceride transfer protein
67	AT5G05600	0.799135	similar to oxidoreductase, 2OG-Fe(II) oxygenase family protein
68	AT5G66890	0.795637	Identical to Probable disease resistance protein
69	AT3G51450	0.795308	similar to YLS2 (yellow-leaf-specific gene 2), strictosidine synthase
70	AT1G52900	0.794782	similar to disease resistance protein-related
71	AT2G42360	0.794297	Identical to RING-H2 finger protein ATL2L (ATL2L)
72	AT5G35735	0.794266	similar to auxin-responsive protein
73	AT3G25610	0.793706	Identical to Putative phospholipid-transporting ATPase 10 (ALA10)
74	AT5G26340	0.79102	Identical to Sugar transport protein 13 (STP13)
75	AT5G18490	0.790376	similar to unknown protein
76	AT1G44350	0.789754	Identical to IAA-amino acid hydrolase ILR1-like 6 precursor (ILL6)
77	AT2G23320	0.789717	Identical to Probable WRKY transcription factor 15 (WRKY15)
78	AT1G61360	0.789583	similar to S-locus protein kinase, putative [Arabidopsis thaliana] (TAIR:AT1G61390.1)
79	AT5G16080	0.789278	similar to hydrolase
80	AT3G26910	0.788053	similar to unknown protein
81	AT1G32350	0.787075	Identical to Alternative oxidase 3, mitochondrial precursor (AOX3)
82	AT2G27660	0.786316	similar to DC1 domain-containing protein
83	AT5G02490	0.786182	Identical to Heat shock cognate 70 kDa protein 2 (HSC70-2)
84	AT1G07130	0.78602	similar to hypothetical protein
85	AT4G20830	0.785821	Identical to Reticuline oxidase-like protein precursor
86	AT2G29720	0.782642	similar to CTF2A, monooxygenase
87	AT3G01830	0.782639	similar to CML38, calcium ion binding
88	AT4G23210	0.782483	Identical to Cysteine-rich receptor-like protein kinase 13 precursor (CRK13)
89	AT1G35210	0.779271	similar to unknown protein
90	AT3G51660	0.779164	similar to macrophage migration inhibitory factor family protein / MIF family protein
91	AT5G12930	0.778902	similar to unnamed protein product
92	AT2G38490	0.778781	similar to ATSR1 (SERINE/THREONINE PROTEIN KINASE 1),
93	AT3G07390	0.778382	Identical to Auxin-induced in root cultures protein 12 precursor (AIR12)
94	AT1G17750	0.776479	similar to PEPR1 (PEP1 RECEPTOR 1),
95	AT5G13220	0.77647	JAZ10 Identical to Protein TIFY 9 (TIFY9)
96	AT1G18890	0.776369	Identical to Calcium-dependent protein kinase 10 (CPK10)
97	AT1G08050	0.776271	similar to zinc finger (C3HC4-type RING finger) family protein [
98	AT5G54860	0.775747	similar to integral membrane transporter family protein
99	AT2G19190	0.77546	Identical to Senescence-induced receptor-like serine/threonine-protein kinase precursor (SIRK)
100	AT2G38240	0.775377	similar to oxidoreductase, 2OG-Fe(II) oxygenase family protein [
	Additional defence related genes
158	At3G21630	0.749	CHITIN ELICITOR RECEPTOR KINASE (CERK)-1
186	At2G33120	0.734	Vesicle-Associated Membrane Protein (VAMP)-722
215	At5G61210	0.722	synaptosomal-associated protein (SNAP)-33
281	At3G11820	0.695	Penetration (PEN)-1 syntaxin
701	AT1G59870	0.558	PDR8, PEN3 ABC transporter
